# Supplementary material for: RETSAT associates with DDX39B to promote fork restarting and resistance to gemcitabine based chemotherapy in pancreatic ductal adenocarcinoma
Source: J Exp Clin Cancer Res. 2022 Sep 15;41:274. doi: 10.1186/s13046-022-02490-3 (PMC9476698; doi:10.1186/s13046-022-02490-3)
Supplement: Supplementary file 3 — Additional file 3. [file 13046_2022_2490_MOESM3_ESM.xlsx]

## Sheet: RETSAT KO click VS parental cli
Protein name	Sample 1	Sample 2	Sample 3
NBN	0	7800000	0
HIST1H2AB	0	3700000	0
RPS18	0	3400000	0
ACTC1	0	3300000	0
RPA2	0	3200000	0
HSPA1B	0	2200000	0
PGK1	0	2200000	0
HNRNPA3	0	2100000	0
EIF4A1	0	2100000	0
RPL30	0	2100000	0
RDX	0	2000000	0
PKM	0	2000000	0
PCBP3	0	1800000	0
LDHA	0	1800000	0
EEF2	0	1800000	0
FSCN1	0	1700000	0
TPX2	0	1600000	0
DDX39B	0	1500000	0
PAF domain-containing protein	0	1500000	0
RPS26	0	1400000	0
RPL27	0	1300000	0
DNAJA1	0	1300000	0
EWSR1	0	1200000	0
GGCT	0	1100000	0
CCT7	0	1000000	0
SMARCA5	0	1000000	0
TARDBP	0	920000	0
DHX9	0	860000	0
IMPDH2	0	820000	0
ZNF24	0	710000	0
WIZ	0	690000	0
TOP1	0	580000	0
MKI67	0	0	280000
MCM6	0	0	1400000
RPL11	0	0	1100000
RPL31	0	0	1800000
ANLN	0	0	820000
RPL13A	0	0	1800000
RPS14	0	0	2300000
LTF	0	0	280000
PRKDC	0	0	680000
