# Supplementary material for: RETSAT associates with DDX39B to promote fork restarting and resistance to gemcitabine based chemotherapy in pancreatic ductal adenocarcinoma
Source: J Exp Clin Cancer Res. 2022 Sep 15;41:274. doi: 10.1186/s13046-022-02490-3 (PMC9476698; doi:10.1186/s13046-022-02490-3)
Supplement: Supplementary file 4 — Additional file 4. [file 13046_2022_2490_MOESM4_ESM.xlsx]

## Sheet: RETSAT KO-Gem VS parental-Gem  
Protein name	Sample 1	Sample 4	Sample 5
TMEM209	0	10000000	0
C11orf98	0	3200000	0
IGHA1	0	2900000	0
RPL36	0	2300000	0
RPS14	0	2200000	0
RPL30	0	2000000	0
HNRNPA3	0	1900000	0
Uncharacterized protein	0	1400000	0
HNRNPL	0	1300000	0
RDX	0	1200000	0
NONO	0	1200000	0
EEF1G	0	1100000	0
DDX39B	0	1100000	0
RPS27L	0	970000	0
RPLP0	0	950000	0
SMCHD1	0	850000	0
PGK1	0	770000	0
FUBP1	0	730000	0
LTF	0	720000	0
SMC1A	0	0	840000
FSCN1	0	0	890000
VCP	0	0	550000
PRR4	0	0	4600000
LMNB1	0	0	1100000
MUCL1	0	0	1400000
TKT	0	0	1800000
RPL7A	0	0	1300000
RPL31	0	0	2700000
RPS4X	0	0	1300000
TMPO	0	0	1600000
SMC3	0	0	600000
DEK	0	0	2700000
GTF2I	0	0	1100000
