# Supplementary material for: RETSAT associates with DDX39B to promote fork restarting and resistance to gemcitabine based chemotherapy in pancreatic ductal adenocarcinoma
Source: J Exp Clin Cancer Res. 2022 Sep 15;41:274. doi: 10.1186/s13046-022-02490-3 (PMC9476698; doi:10.1186/s13046-022-02490-3)
Supplement: Supplementary file 5 — Additional file 5. [file 13046_2022_2490_MOESM5_ESM.xlsx]

## Sheet: Sheet1
Gene name
Ddb1
Ddi1
Ddias
Ddit4
Ddi2
Ddit3
Ddb2
Mdc1
Ddit4l
Trp53
Trp73
Trp63
Pif1
Gadd45a
Gadd45g
Gadd45b
Ier3
Hus1
Hus1b
Prkdc
Pole2
Lig4
Pms2
Mpg
Top2a
Wrap53
Nfrkb
Baz1b
Atf2
Pold4
Polk
Poli
Rad1
Rev1
Helb
Rad52
Mta1
Dhx9
Poll
Poln
Polh
Tdp2
Tdp1
Polq
Ung
Polm
Fbh1
Top3a
Rad9b
Spidr
Mgmt
Ogg1
Rad9a
Polb
Mutyh
Pole
Primpol
Dclre1a
Dclre1b
Dclre1c
Parp1
Mms22l
Tonsl
Tdg
Dmc1
Lig1
Pwwp3a
Neil2
Neil3
Pold3
Parp3
Dek
Ercc4
Xrcc1
Xpc
Neil1
Xrcc5
Topbp1
Parp2
Swi5
Xrcc4
Chd1l
Kin
Smug1
Lig3
Pola1
D7Ertd443e
Pold2
Pold1
Dna2
Xrcc6
Dmap1
Radx
Ercc8
Recql5
Poldip2
Pole3
Xrcc2
Polr2i
Chd2
Blm
Dntt
Gm49384
Wdhd1
Xrcc3
Mms19
Polg2
Pms1
Xpa
Wrn
Rad51
Mtrex
Recql
Rev3l
Sfr1
Ercc3
Gins2
Rad51d
Rad51b
Gm42421
Alkbh1
Rtel1
Ercc5
Msh2
Recql4
Mcm7
Msh5
Wdr76
Mcm2
Mcm9
Mcm8
Susd6
Msh6
Msh3
Rfc3
Zranb3
Mcmdc2
Mlh3
Ddx11
Mcm4
Mcm5
Mcm6
Mcm3
Msh4
Mlh1
Smarcal1
Rfc2
Rfc4
Rfc5
Brip1
Rad51c
Ercc2
Tmem161a
Crip1
Pierce1
Shisa5
Fam168a
H2aw
Eme1
Cdip1
Rhno1
Nsmce4a
Rpl26
Actr5
Fancb
Map3k20
Cops3
Usp28
Casp9
Parpbp
Sde2
Mbd4
Aen
Bcl2a1c
Bcl2a1b
Gm29094
Zfp385a
Pcbp4
Nudt16l1
Ccdc117
H2ax
Ticrr
Tmem109
Brcc3
Rnf138
Eef1e1
Tpt1
Babam2
Rpa2
Gnl1
Ints7
Steap3
Rint1
Atrip
Mus81
Mrnip
Nsmce1
Rfwd3
Ankrd1
Zswim7
Rpain
Donson
Abraxas1
Rpa3
Aunip
Ino80
Parg
Nhej1
Rad54b
Cyren
Ino80c
Ino80d
Ino80b
Actr8
Nuggc
Cinp
Babam1
Ino80e
Eid3
Faap24
Hrob
Pclaf
Klhl15
Fancd2
Iffo1
Rmi2
Shld1
Shld2
Hic1
Rnf138rt1
Rnf169
Muc1
Usp10
Gm20431
Zcwpw1
Aptx
Eme2
Atr
Ercc6
Cradd
Cgas
Armt1
Nthl1
Timeless
Stk33
Alkbh3
Alkbh2
Egln3
Cdc45
Ercc6l2
Pcna
Kdm4d
Smchd1
Shld3
Ppm1d
Tfpt
Adprs
Chek2
Trex1
Ei24
Ppp2r5c
Rad51ap1
Atad5
Ankle1
Mcm10
Rif1
Paxx
Rps6ka6
Chek1
Phlda3
Asf1a
Triap1
Fam111a
Tipin
Dyrk3
Ing4
Npas2
Zbtb40
Rbm38
Chaf1b
Chaf1a
Endog
Plscr1
Foxo4
Ercc1
Wrnip1
Kat5
Parp9
Uvssa
Hpf1
Nek1
Eif2ak4
Ell3
Mgme1
Ccdc13
Sesn2
Fancc
Ints3
Inip
Chchd6
Nupr1l
Tigar
Trp53bp1
Aplf
Usp1
Syf2
Nek11
Tiprl
Yy1
Ccar2
Ssrp1
Ifi204
Rnf168
Bcl2a1a
Spred2
Sp100
Pmaip1
Brd8
Macrod2
Helq
Brca2
Etaa1
Slf1
Stxbp4
Meaf6
Ubqln4
Smc1a
Swsap1
Exo5
Smc6
Bcl2l12
Rad54l
Rbbp5
Pogz
Cry1
Cdkn2d
Brca1
Pidd1
Slf2
Rmi1
Paxip1
Nucks1
Oard1
Trex2
Skil
Vps72
Pla2r1
Foxm1
Cdkn1a
Kmt5a
Smyd2
Uimc1
Ddx5
Bach1
Bclaf1
Ep400
Ruvbl2
Ppp1r10
Eya3
Cenpx
Cenps
Epc2
Morf4l2
Morf4l1
Ing3
Yeats4
Mrgbp
Hdgfl2
Marchf7
Tfap4
Fh1
Usp51
Foxo1
Thoc1
Actl6a
Hnrnpk
Hsf1
Rnf8
Pias4
Wdr48
Usp47
Endov
Rad17
Rps3
Zmpste24
Cdc5l
Nsmce3
Hdac10
Rad23b
Gm20521
Ttc5
Uaca
Sem1
Emsy
Ackr3
Tex264
Ruvbl1
Foxn3
Brme1
Hsf2bp
Fignl1
Ube2v1
Faap100
Cebpg
Pml
Ap5s1
Ap5z1
Bcl3
Bid
Fbxo4
Batf
Smarcad1
Eepd1
Pot1b
Nacc2
Mcrs1
Rnaseh2b
Fem1b
Trip12
Cetn1
Prap1
Eya2
Atm
Gm28043
Eya4
Clspn
Otub1
Rps27l
Ubr5
Ggn
Cbx1
Was
Cep164
Sirt1
Mcl1
Bcl2l1
Rexo4
Traip
Nabp1
Exd2
Samhd1
Sprtn
Cdkn2aip
Gm5136
Ikbke
Nuak1
Hmgn1
Spire2
Suv39h1
Actr2
Otub2
Nabp2
Apex2
Mif
Nek4
Fbxo6
Apex1
Nfatc4
Setmar
Vcpip1
Upf1
Setx
Thoc5
Snai2
Cbx3
Ube2w
Fus
Spata22
Tex12
Uchl5
Mre11a
Mc1r
Fan1
Spred1
Kdm1a
Grb2
Kat7
Pot1a
Pttg1ip
Esco2
Rbbp8
Rpa1
Mad2l2
Fancg
Casp2
Tnks1bp1
Brsk1
Nono
Kmt5b
Kmt5c
Faap20
Rnaseh2a
Tex15
Pnkp
Chchd4
Fbxo31
Trim32
Cul4b
Gtf2h5
Dtx3l
Sycp3
Palb2
Cd44
Trim28
Brd4
Dot1l
Fanci
Clock
Ccng1
Tank
Mapk14
Htra2
Jmy
Ascc3
Ascc1
Snw1
Rad18
Spata18
Foxo3
Xab2
Snai1
Atrx
Uba7
Uba1y
Zbtb38
Hipk2
Gins4
E2f1
Setd2
Fmn2
Zdhhc16
Macrod1
Sycp1
Alkbh7
Zmat3
Trim39
Gtf2h1
Ccnd1
Brat1
Nop53
Cfap410
Cdkn3
Zbtb4
Mtch2
Senp2
Prkcg
4930415L06Rik
Wdr4
4932429P05Rik
Actb
Ube2n
Cdk2
Zfp365
Ooep
Nkx3-1
Pds5b
Zfyve26
Mdm2
Ddx39b
Bcl2l2
Shprh
Ddx1
Ep300
Cdk5rap3
Sfpq
Mapk3
Slx4
Spire1
Bcl2l10
Smg1
Nudt1
Epc1
Terf2
Usp3
Hmces
Arid2
Psmd10
Dtl
Herc2
Ube2d3
Usp45
Nbn
Cbx5
Ppp4r2
Ppp4c
Ufl1
Mbtd1
Marf1
Ube2a
Twist1
Fancl
Terf2ip
Mapk1
Bag6
Ube2t
Fancf
Trrap
Exo1
Phf1
Taok3
Dgkz
4930447C04Rik
Hdac9
Ppp4r3b
Bod1l
Hmox1
Dyrk2
Pagr1a
Gtf2h4
Khdc3
Zbtb7a
Cbx8
Npm1
Hmga2
Cxcl12
E2f7
Cul4a
Slx1b
Cdca5
Cdk1
Dyrk1a
Taok1
Mael
Fen1
Tnfrsf1b
Meiob
Bbc3
Rnf111
Gtf2h3
Tnfrsf1a
Nedd4
Acd
Smc2
Smc4
Sgk1
Zbtb1
Wac
Zfp830
Fanca
Prkcd
Slfn9
Slfn8
Bcl2a1d
Hmga1
Ash2l
Stub1
Taok2
Gtf2h2
Cd74
Ube2v2
Pds5a
Nsd2
Myo6
Fancm
Rad21l
Nupr1
Yap1
Bak1
Ppp4r3a
Bard1
Uba6
Tlk1
Myc
Sod2
Hipk1
Hmga1b
Smc5
Ascc2
Gen1
Apbb1
Pycard
Uba1
Rassf1
Casp3
Hinfp
Egfr
Clu
Cdk9
Rfc1
Ube2e2
Cdc7
Ctc1
Tlk2
Alkbh8
Kash5
Zc3h12a
Morc2a
Moap1
Plk5
Spo11
Rrm2b
Fzr1
Fnip2
Foxp1
Tnp1
Immp2l
Eya1
Vav3
Cetn2
Kif22
Rad50
Nfatc2
Gigyf2
Supt16
Rbbp6
Mettl3
Uhrf1
Huwe1
Setd7
Vcp
Atmin
Mapkapk2
Prrx1
Cdc14b
Fxr2
Xrn2
Fbxo5
Chrna4
Pik3r1
Hmgb1
Sox4
Parp10
Fxr1
Prpf19
Cep63
Pnp
Akt1
Acer2
Trpc2
Topors
Ptpn11
Morc2b
Rrm1
Smc3
Cdkn2a
Fbxo45
Traf6
Prmt6
Mapt
Sirt7
Tnf
Mcts1
Bax
Ctla4
Nrde2
Psme4
Ikbkg
Commd1
Men1
Dcun1d5
Park7
Bad
Mnat1
Wnt1
Bcl6
Rad23a
Bok
Plk3
Nipbl
Usp7
Gtf2i
Uvrag
Mapk15
Abl1
Meioc
Blk
Sirt6
Psmd14
Prdm9
Nsmce2
Axin2
Fmr1
Fbxw7
Ube2b
Usp16
Rec8
Fgf10
Cib1
Fto
Ncoa6
Bcl2
Bccip
Pttg1
Plk1
Epha2
Setd1a
Hspa1a
Stk11
Bcl2l11
Lyn
Cdk7
Lmna
Ccnk
Spdya
Rad21
Sfn
Kdm2a
Pak1
Rbx1
Btg2
Trip13
Apc
Psen1
Sirt4
Rbm24
